# Supplementary material for: Phylogeny of hydrothermal vent Iphionidae, with the description of a new species (Aphroditiformia, Annelida)
Source: Zookeys. 2018 Aug 2;(779):89–107. doi: 10.3897/zookeys.779.24781 (PMC6085401; doi:10.3897/zookeys.779.24781)
Supplement: XML Treatment for Thermiphione [file zookeys.779.24781-treatment1.xml]

<!DOCTYPE tp:taxon-treatment
  PUBLIC "-//TaxonX//DTD Taxonomic Treatment Publishing DTD v0 20100105//EN" "tax-treatment-NSO.dtd">
<tp:taxon-treatment xmlns:tp="http://www.plazi.org/taxpub"><tp:treatment-meta><kwd-group><label>Taxon classification</label><kwd><named-content xmlns:xlink="http://www.w3.org/1999/xlink" content-type="kingdom">Animalia</named-content></kwd><kwd><named-content xmlns:xlink="http://www.w3.org/1999/xlink" content-type="order">Phyllodocida</named-content></kwd><kwd><named-content xmlns:xlink="http://www.w3.org/1999/xlink" content-type="family">Iphionidae</named-content></kwd></kwd-group><mixed-citation publication-type="journal"><person-group><name><surname>McCowin</surname><given-names>Marina F.</given-names></name><name><surname>Rouse</surname><given-names>Greg W.</given-names></name></person-group><article-title>Phylogeny of hydrothermal vent <tp:taxon-name><tp:taxon-name-part taxon-name-part-type="family">Iphionidae</tp:taxon-name-part></tp:taxon-name>, with the description of a new species (Aphroditiformia, <tp:taxon-name><tp:taxon-name-part taxon-name-part-type="phylum">Annelida</tp:taxon-name-part></tp:taxon-name>)</article-title><source>Zookeys</source><day>2</day><month>8</month><year>2018</year><volume>2018</volume><issue>779</issue><fpage>89</fpage><lpage>107</lpage><pub-id pub-id-type="doi">10.3897/zookeys.779.24781</pub-id></mixed-citation></tp:treatment-meta><tp:nomenclature><tp:taxon-name>
                <tp:taxon-name-part taxon-name-part-type="genus" reg="Thermiphione">Thermiphione</tp:taxon-name-part>
                <object-id xmlns:xlink="http://www.w3.org/1999/xlink" content-type="zoobank" xlink:type="simple">http://zoobank.org/7BC3CE3F-4C9B-476A-A263-B8B77B961467</object-id>
              </tp:taxon-name><tp:taxon-authority>Hartmann-Schröder, 1992, emended</tp:taxon-authority></tp:nomenclature><tp:treatment-sec sec-type="type species" id="SECID0ENHBG"><title>Type species.</title><p>
                <bold><italic><tp:taxon-name><tp:taxon-name-part taxon-name-part-type="genus" reg="Thermiphione">Thermiphione</tp:taxon-name-part><tp:taxon-name-part taxon-name-part-type="species" reg="tufari">tufari</tp:taxon-name-part></tp:taxon-name></italic> Hartmann-Schröder, 1992</bold>
              </p></tp:treatment-sec><tp:treatment-sec sec-type="diagnosis" id="SECID0EBIBG"><title>Diagnosis</title><p><bold>(emended).</bold> Ventrally flattened, short, oval-shaped body. Between 28 and 32 segments in adults, with 13 or 14 pairs of elytra on segments 2, 4, 5, 7, 9, 11, 13, 15, 17, 19, 21, 23, 26 (and 27, if 14 pairs) that cover dorsal side. Elytra rounded, covered with polygonal and/or hexagonal areas with lattice-like areolae; may exhibit papillae along elytral margins and on elytral surface near margins. Bilobed prostomium square to oval, merged with segment 1, with short, smooth, bulbous palps. Lateral and median antennae absent. Eyes absent. Segment 1 with paired enlarged anterior cirri (<italic>sensu</italic><xref ref-type="bibr" rid="B22">Rouse and Pleijel 2001</xref>; = tentacular cirri), bearing each pair on a tentaculophore with an acicula and capillary chaetae. Mouth anterior, not ventral. Eversible pharynx with papillae and two pairs of jaws. Segment 2 bears first pair of elytra and parapodia, <!--PageBreak-->spherical papillae. Segment 3 barely visible dorsally, with parapodia wedged between segments 2 and 4. Segments 4 and 7 bear spherical ventral papillae. All parapodia biramous: notopodia rounded and much smaller than neuropodia, with bundles of thin, feathered notochaetae; neuropodia large with thicker, single-tipped neurochaetae. Dorsal cirri with short papillae and cylindrical cirrophores. Ventral cirri much smaller than dorsal cirri, short and cirriform. Pygidium inconspicuous, lacking anal cirri.</p><!--PageBreak--><!--PageBreak--></tp:treatment-sec><tp:treatment-sec sec-type="remarks" id="SECID0ETIBG"><title>Remarks.</title><p><xref ref-type="bibr" rid="B10">Hartmann-Schröder’s (1992)</xref> diagnosis of <italic><tp:taxon-name><tp:taxon-name-part taxon-name-part-type="genus" reg="Thermiphione">Thermiphione</tp:taxon-name-part></tp:taxon-name></italic> has been amended to accommodate the inclusion of <italic><tp:taxon-name><tp:taxon-name-part taxon-name-part-type="genus" reg="Iphionella">Iphionella</tp:taxon-name-part><tp:taxon-name-part taxon-name-part-type="species" reg="risensis">risensis</tp:taxon-name-part></tp:taxon-name></italic> and <italic><tp:taxon-name><tp:taxon-name-part taxon-name-part-type="genus" reg="Thermiphione">Thermiphione</tp:taxon-name-part><tp:taxon-name-part taxon-name-part-type="species" reg="rapanui">rapanui</tp:taxon-name-part></tp:taxon-name></italic> sp. n. The genus now comprises <italic><tp:taxon-name><tp:taxon-name-part taxon-name-part-type="genus" reg="Thermiphione">Thermiphione</tp:taxon-name-part><tp:taxon-name-part taxon-name-part-type="species" reg="fijiensis">fijiensis</tp:taxon-name-part></tp:taxon-name></italic> (Figure <xref ref-type="fig" rid="F5">5A, D</xref>), <italic><tp:taxon-name><tp:taxon-name-part taxon-name-part-type="genus" reg="Thermiphione">T.</tp:taxon-name-part><tp:taxon-name-part taxon-name-part-type="species" reg="risensis">risensis</tp:taxon-name-part></tp:taxon-name></italic> (Figure <xref ref-type="fig" rid="F5">5B, E</xref>), <italic><tp:taxon-name><tp:taxon-name-part taxon-name-part-type="genus" reg="Thermiphione">T.</tp:taxon-name-part><tp:taxon-name-part taxon-name-part-type="species" reg="tufari">tufari</tp:taxon-name-part></tp:taxon-name></italic> (Figure <xref ref-type="fig" rid="F5">5C</xref>), and <italic><tp:taxon-name><tp:taxon-name-part taxon-name-part-type="genus" reg="Thermiphione">T.</tp:taxon-name-part><tp:taxon-name-part taxon-name-part-type="species" reg="rapanui">rapanui</tp:taxon-name-part></tp:taxon-name></italic> sp. n (Figs <xref ref-type="fig" rid="F6">6</xref>–<xref ref-type="fig" rid="F9">9</xref>). The morphology of these taxa and phylogenetic evidence suggests that segment and elytral numbers are more variable than in the previous diagnosis. <italic><tp:taxon-name><tp:taxon-name-part taxon-name-part-type="genus" reg="Thermiphione">Thermiphione</tp:taxon-name-part></tp:taxon-name></italic> all have smooth palps, but this is plesiomorphic for <tp:taxon-name><tp:taxon-name-part taxon-name-part-type="family">Iphionidae</tp:taxon-name-part></tp:taxon-name>. The absence of eyes may be an apomorphic state, depending on the eventual placement of <italic><tp:taxon-name><tp:taxon-name-part taxon-name-part-type="genus" reg="Iphionella">Iphionella</tp:taxon-name-part><tp:taxon-name-part taxon-name-part-type="species" reg="philippinensis">philippinensis</tp:taxon-name-part></tp:taxon-name></italic>, which was not included here owing to the lack of material for DNA sequencing. Similarly, the loss of lateral antennae may also be an apomorphy for <italic><tp:taxon-name><tp:taxon-name-part taxon-name-part-type="genus" reg="Thermiphione">Thermiphione</tp:taxon-name-part></tp:taxon-name></italic> once the position of <italic><tp:taxon-name><tp:taxon-name-part taxon-name-part-type="genus" reg="Iphionella">Iphionella</tp:taxon-name-part><tp:taxon-name-part taxon-name-part-type="species" reg="philippinensis">philippinensis</tp:taxon-name-part></tp:taxon-name></italic> and <italic><tp:taxon-name><tp:taxon-name-part taxon-name-part-type="genus" reg="Iphionides">Iphionides</tp:taxon-name-part><tp:taxon-name-part taxon-name-part-type="species" reg="glabra">glabra</tp:taxon-name-part></tp:taxon-name></italic>, which also lack them, is resolved.</p><fig id="F5" position="float" orientation="portrait"><label>Figure 5.</label><caption><p>Dorsal and ventral micrographs of species in <italic><tp:taxon-name><tp:taxon-name-part taxon-name-part-type="genus" reg="Thermiphione">Thermiphione</tp:taxon-name-part></tp:taxon-name></italic>. Scale bars represent 5 mm. <bold>A</bold><italic><tp:taxon-name><tp:taxon-name-part taxon-name-part-type="genus" reg="Thermiphione">Thermiphione</tp:taxon-name-part><tp:taxon-name-part taxon-name-part-type="species" reg="fijiensis">fijiensis</tp:taxon-name-part></tp:taxon-name></italic> (<abbrev xmlns:xlink="http://www.w3.org/1999/xlink" content-type="institution" xlink:title="Scripps Institution of Oceanography Benthic Invertebrate Collection" id="ABBRID0EKOBG" xlink:type="simple">SIO-BIC</abbrev> A7975), dorsal <bold>B</bold><italic><tp:taxon-name><tp:taxon-name-part taxon-name-part-type="genus" reg="Thermiphione">Thermiphione</tp:taxon-name-part><tp:taxon-name-part taxon-name-part-type="species" reg="risensis">risensis</tp:taxon-name-part></tp:taxon-name></italic> (<abbrev xmlns:xlink="http://www.w3.org/1999/xlink" content-type="institution" xlink:title="Scripps Institution of Oceanography Benthic Invertebrate Collection" id="ABBRID0E3OBG" xlink:type="simple">SIO-BIC</abbrev> A6326, was <italic><tp:taxon-name><tp:taxon-name-part taxon-name-part-type="genus" reg="Iphionella">Iphionella</tp:taxon-name-part><tp:taxon-name-part taxon-name-part-type="species" reg="risensis">risensis</tp:taxon-name-part></tp:taxon-name></italic>), dorsal <bold>C</bold><italic><tp:taxon-name><tp:taxon-name-part taxon-name-part-type="genus" reg="Thermiphione">Thermiphione</tp:taxon-name-part><tp:taxon-name-part taxon-name-part-type="species" reg="tufari">tufari</tp:taxon-name-part></tp:taxon-name></italic> (<abbrev xmlns:xlink="http://www.w3.org/1999/xlink" content-type="institution" xlink:title="Scripps Institution of Oceanography Benthic Invertebrate Collection" id="ABBRID0EZPBG" xlink:type="simple">SIO-BIC</abbrev> A7973), dorsal <bold>D</bold><italic><tp:taxon-name><tp:taxon-name-part taxon-name-part-type="genus" reg="Thermiphione">Thermiphione</tp:taxon-name-part><tp:taxon-name-part taxon-name-part-type="species" reg="fijiensis">fijiensis</tp:taxon-name-part></tp:taxon-name></italic> (<abbrev xmlns:xlink="http://www.w3.org/1999/xlink" content-type="institution" xlink:title="Scripps Institution of Oceanography Benthic Invertebrate Collection" id="ABBRID0ELQBG" xlink:type="simple">SIO-BIC</abbrev> A7975), ventral <bold>E</bold><italic><tp:taxon-name><tp:taxon-name-part taxon-name-part-type="genus" reg="Thermiphione">Thermiphione</tp:taxon-name-part><tp:taxon-name-part taxon-name-part-type="species" reg="risensis">risensis</tp:taxon-name-part></tp:taxon-name></italic> (<abbrev xmlns:xlink="http://www.w3.org/1999/xlink" content-type="institution" xlink:title="Scripps Institution of Oceanography Benthic Invertebrate Collection" id="ABBRID0E4QBG" xlink:type="simple">SIO-BIC</abbrev> A6326), ventral.</p></caption><graphic xmlns:xlink="http://www.w3.org/1999/xlink" xlink:href="zookeys-779-089-g005.jpg" position="float" orientation="portrait" xlink:type="simple" id="oo_220876.jpg"/></fig></tp:treatment-sec><tp:treatment-sec><!--Section generated to contain objects referenced in tp:taxon-treatment.--><fig id="F6" position="float" orientation="portrait"><label>Figure 6.</label><caption><p>Micrographs of live <italic><tp:taxon-name><tp:taxon-name-part taxon-name-part-type="genus" reg="Thermiphione">Thermiphione</tp:taxon-name-part><tp:taxon-name-part taxon-name-part-type="species" reg="rapanui">rapanui</tp:taxon-name-part></tp:taxon-name></italic>, sp. n., holotype (<abbrev xmlns:xlink="http://www.w3.org/1999/xlink" content-type="institution" xlink:title="Scripps Institution of Oceanography Benthic Invertebrate Collection" id="ABBRID0EYWBG" xlink:type="simple">SIO-BIC</abbrev> A8557) and paratype (<abbrev xmlns:xlink="http://www.w3.org/1999/xlink" content-type="institution" xlink:title="Scripps Institution of Oceanography Benthic Invertebrate Collection" id="ABBRID0E4WBG" xlink:type="simple">SIO-BIC</abbrev> A7969). Scale bars in A–E represent 1 mm, and scale bars in F–H represent 0.5 mm. <bold>A</bold> Dorsal view of whole body, holotype <bold>B</bold> Ventral view of whole body with pharynx everted, holotype <bold>C</bold> Dorsal view of whole body, paratype <bold>D</bold> Ventral view of whole body, paratype <bold>E</bold> Dorsal view of anterior region with scales, holotype <bold>F</bold> Dorsal view of anterior region with 2 pairs of scales removed, holotype. Abbreviations as follows: <italic>tp</italic>, terminal papilla; <italic>p</italic>, palp; <italic>t</italic>, tentaculophore; <italic>e</italic>, elytrophore <bold>G</bold> Ventral view of anterior region with pharynx and jaws everted/visible, holotype. Abbreviations: <italic>dj</italic>, dorsal jaw; <italic>tp</italic>, terminal papilla; <italic>vj</italic>, ventral jaw <bold>H</bold> Dorsal view of anterior region, paratype. <italic>e</italic>, elytrophore; <italic>bp</italic>, prostomium (bilobed); <italic>mn</italic>, medial nodule.</p></caption><graphic xmlns:xlink="http://www.w3.org/1999/xlink" xlink:href="zookeys-779-089-g006.jpg" position="float" orientation="portrait" xlink:type="simple" id="oo_220877.jpg"/></fig><fig id="F9" position="float" orientation="portrait"><label>Figure 9.</label><caption><p>Interference contrast micrographs of <italic><tp:taxon-name><tp:taxon-name-part taxon-name-part-type="genus" reg="Thermiphione">Thermiphione</tp:taxon-name-part><tp:taxon-name-part taxon-name-part-type="species" reg="rapanui">rapanui</tp:taxon-name-part></tp:taxon-name></italic> sp. n. parapodia, (paratype <abbrev xmlns:xlink="http://www.w3.org/1999/xlink" content-type="institution" xlink:title="Scripps Institution of Oceanography Benthic Invertebrate Collection" id="ABBRID0EJ6BG" xlink:type="simple">SIO-BIC</abbrev> A7969). Scale bars in A–D represent 0.5 mm, and scale bars in E–L represent 0.1 mm. <bold>A</bold> Right parapodium 1 <bold>B</bold> Right parapodium 2 <bold>C</bold> Right parapodium 13 <bold>D</bold> Right parapodium 25 <bold>E</bold> Enlarged view of ventral cirrus (parapodium 2) <bold>F</bold> Feathered notochaetae (parapodium 2) <bold>G</bold> Chaetae of parapodium 25 <bold>H</bold> Notochaetae of right parapodium 2. <bold>I</bold> Slightly hooked neurochaetae (right parapodium 25) <bold>J</bold> Feathered notochaetae of parapodium 25 <bold>K</bold> Simple neurochaetae (some slightly hooked) from right parapodium 13. <bold>L</bold> Feathered notochaetae from right parapodium 13.</p></caption><graphic xmlns:xlink="http://www.w3.org/1999/xlink" xlink:href="zookeys-779-089-g009.jpg" position="float" orientation="portrait" xlink:type="simple" id="oo_220880.jpg"/></fig></tp:treatment-sec><ref-list><ref id="B22"><mixed-citation xmlns:xlink="http://www.w3.org/1999/xlink" xlink:type="simple"><person-group><name name-style="western"><surname>Rouse</surname><given-names>GW</given-names></name><name name-style="western"><surname>Pleijel</surname><given-names>F</given-names></name></person-group> (<year>2001</year>) <source>Polychaetes.</source><publisher-name>Oxford University Press</publisher-name>, <publisher-loc>London</publisher-loc>, <size units="page">354 pp</size>.</mixed-citation></ref><ref id="B10"><mixed-citation xmlns:xlink="http://www.w3.org/1999/xlink" xlink:type="simple"><person-group><name name-style="western"><surname>Hartmann-Schröder</surname><given-names>G</given-names></name></person-group> (<year>1992</year>) <article-title>Zur Polychaetenfauna in rezenten hydrothermalen Komplexmassivsulfiderzen (“Schwarze Raucher”) am Ostpazifischen Rucken bei 21°30'S.</article-title><source>Helgolander Meeresuntersuchungen</source><volume>46</volume>: <fpage>389</fpage>–<lpage>403</lpage>. <ext-link xlink:type="simple" ext-link-type="doi" xlink:href="10.1007/BF02367206">https://doi.org/10.1007/BF02367206</ext-link></mixed-citation></ref></ref-list></tp:taxon-treatment>
