# Supplementary material for: Phylogeny of hydrothermal vent Iphionidae, with the description of a new species (Aphroditiformia, Annelida)
Source: Zookeys. 2018 Aug 2;(779):89–107. doi: 10.3897/zookeys.779.24781 (PMC6085401; doi:10.3897/zookeys.779.24781)
Supplement: XML Treatment for Thermiphione rapanui [file zookeys.779.24781-treatment2.xml]

<!DOCTYPE tp:taxon-treatment
  PUBLIC "-//TaxonX//DTD Taxonomic Treatment Publishing DTD v0 20100105//EN" "tax-treatment-NSO.dtd">
<tp:taxon-treatment xmlns:tp="http://www.plazi.org/taxpub"><tp:treatment-meta><kwd-group><label>Taxon classification</label><kwd><named-content xmlns:xlink="http://www.w3.org/1999/xlink" content-type="kingdom">Animalia</named-content></kwd><kwd><named-content xmlns:xlink="http://www.w3.org/1999/xlink" content-type="order">Phyllodocida</named-content></kwd><kwd><named-content xmlns:xlink="http://www.w3.org/1999/xlink" content-type="family">Iphionidae</named-content></kwd></kwd-group><mixed-citation publication-type="journal"><person-group><name><surname>McCowin</surname><given-names>Marina F.</given-names></name><name><surname>Rouse</surname><given-names>Greg W.</given-names></name></person-group><article-title>Phylogeny of hydrothermal vent <tp:taxon-name><tp:taxon-name-part taxon-name-part-type="family">Iphionidae</tp:taxon-name-part></tp:taxon-name>, with the description of a new species (Aphroditiformia, <tp:taxon-name><tp:taxon-name-part taxon-name-part-type="phylum">Annelida</tp:taxon-name-part></tp:taxon-name>)</article-title><source>Zookeys</source><day>2</day><month>8</month><year>2018</year><volume>2018</volume><issue>779</issue><fpage>89</fpage><lpage>107</lpage><pub-id pub-id-type="doi">10.3897/zookeys.779.24781</pub-id></mixed-citation></tp:treatment-meta><tp:nomenclature><tp:taxon-name>
                <tp:taxon-name-part taxon-name-part-type="genus" reg="Thermiphione">Thermiphione</tp:taxon-name-part>
                <tp:taxon-name-part taxon-name-part-type="species" reg="rapanui">rapanui</tp:taxon-name-part>
                <object-id xmlns:xlink="http://www.w3.org/1999/xlink" content-type="zoobank" xlink:type="simple">http://zoobank.org/D201192A-0569-4C3E-8B22-4C3C3C6A27D7</object-id>
              </tp:taxon-name><tp:taxon-status xmlns:xlink="http://www.w3.org/1999/xlink" xlink:type="simple">sp. n.</tp:taxon-status><xref ref-type="fig" rid="F6">Figures 6</xref><xref ref-type="fig" rid="F7">, 7</xref><xref ref-type="fig" rid="F8">, 8</xref><xref ref-type="fig" rid="F9">, 9</xref></tp:nomenclature><tp:treatment-sec sec-type="Type-locality" id="SECID0E6SBG"><title>Type-locality.</title><p>German Flats, hydrothermal vents of Pacific Antarctic Ridge, <named-content xmlns:xlink="http://www.w3.org/1999/xlink" content-type="dwc:verbatimCoordinates" xlink:type="simple"><named-content content-type="geo-json" specific-use="{&#34;type&#34;:&#34;Point&#34;,&#34;coordinates&#34;:[-110.916667,-37.800000]}" id="NCID0EITBG" xlink:type="simple">110°55'W, 37°48'S</named-content></named-content>.</p><p><bold>Material Examined.</bold><italic>Type specimens.</italic> Holotype (<abbrev xmlns:xlink="http://www.w3.org/1999/xlink" content-type="institution" xlink:title="Scripps Institution of Oceanography Benthic Invertebrate Collection" id="ABBRID0ETTBG" xlink:type="simple">SIO-BIC</abbrev> A8557) from German Flats, hydrothermal vents of Pacific Antarctic Ridge, (type locality above), HOV <italic><tp:taxon-name><tp:taxon-name-part taxon-name-part-type="genus" reg="Alvin">Alvin</tp:taxon-name-part></tp:taxon-name></italic> Dive 4088, 2216m depth, 22 March 2005; fixed in 10% SW formalin, preserved in 50% ethanol. The holotype was not sequenced directly to avoid damage but was morphologically identical to sequenced specimens from the same locality. Post-preservation, holotype 10 mm long, 8.5 mm wide including parapodia, 31 segments. Paratypes: 1 specimen (<abbrev xmlns:xlink="http://www.w3.org/1999/xlink" content-type="institution" xlink:title="Scripps Institution of Oceanography Benthic Invertebrate Collection" id="ABBRID0E6TBG" xlink:type="simple">SIO-BIC</abbrev> A7969) fixed and preserved in 95% ethanol, same location as holotype, post-preservation 9 mm long, 7 mm wide, 29 segments; 1 specimen (<abbrev xmlns:xlink="http://www.w3.org/1999/xlink" content-type="institution" xlink:title="Scripps Institution of Oceanography Benthic Invertebrate Collection" id="ABBRID0EEUBG" xlink:type="simple">SIO-BIC</abbrev> A7970) from same location as holotype: anterior of specimen (approximately 14 segments) fixed in 10% SW formalin and preserved in 50% ethanol and posterior (approximately 14 segments) fixed and preserved in 95% ethanol; 2 specimens (<abbrev xmlns:xlink="http://www.w3.org/1999/xlink" content-type="institution" xlink:title="Scripps Institution of Oceanography Benthic Invertebrate Collection" id="ABBRID0EJUBG" xlink:type="simple">SIO-BIC</abbrev> A7971, juvenile; <abbrev xmlns:xlink="http://www.w3.org/1999/xlink" content-type="institution" xlink:title="Scripps Institution of Oceanography Benthic Invertebrate Collection" id="ABBRID0EOUBG" xlink:type="simple">SIO-BIC</abbrev> A7972) from the western flank of the Easter Microplate, East Pacific Rise, 115°34'W, 23°32'S, HOV <italic><tp:taxon-name><tp:taxon-name-part taxon-name-part-type="genus" reg="Alvin">Alvin</tp:taxon-name-part></tp:taxon-name></italic> Dive 4096, 2595m depth, 6 April 2005. <abbrev xmlns:xlink="http://www.w3.org/1999/xlink" content-type="institution" xlink:title="Scripps Institution of Oceanography Benthic Invertebrate Collection" id="ABBRID0E1UBG" xlink:type="simple">SIO-BIC</abbrev> A7971 fixed and preserved in 95% ethanol, post-preservation 7 mm long, 4 mm wide, 19 segments; <abbrev xmlns:xlink="http://www.w3.org/1999/xlink" content-type="institution" xlink:title="Scripps Institution of Oceanography Benthic Invertebrate Collection" id="ABBRID0E6UBG" xlink:type="simple">SIO-BIC</abbrev> A7972: anterior of specimen (approximately 20 segments) fixed in 10% SW formalin and preserved in 50% ethanol and posterior (approximately 9 segments) fixed and preserved in 95% ethanol.</p></tp:treatment-sec><tp:treatment-sec sec-type="diagnosis" id="SECID0EEVBG"><title>Diagnosis.</title><p>Ventrally flattened, oval-shaped body. Between 29 and 31 segments, with 13 pairs of elytra on segments covering dorsum. Elytra covered completely by polygonal areas enclosing areolae, with marginal papillae covering edges. Prostomium bilobed and slightly rounded. Eyes absent. Lateral and median antennae absent. Segment 1 with pair of smooth palps and pair of tentaculophores plus enlarged anterior cirri (tentacular cirri). Mouth anterior with eversible pharynx. Segment 2 with buccal cirri. Segment 3 with dorsal tubercles. Dorsal cirri long with short styles. Ventral cirri short. Anus dorsal. Parapodia biramous with dense bundles of feathered notochaetae and less dense hooked neurochaetae.</p></tp:treatment-sec><tp:treatment-sec sec-type="description" id="SECID0EJVBG"><title>Description.</title><p>In life, elytra pale brown with yellow tinge, becoming slightly paler after preservation. Body ventrally flattened, slightly tapered at anterior and posterior ends (Figure <xref ref-type="fig" rid="F6">6A–D</xref>). Holotype with 31 segments, 13 pairs of elytra, bacterial filaments on elytra (Figure <xref ref-type="fig" rid="F6">6A, B</xref>). One mature paratype <abbrev xmlns:xlink="http://www.w3.org/1999/xlink" content-type="institution" xlink:title="Scripps Institution of Oceanography Benthic Invertebrate Collection" id="ABBRID0EXVBG" xlink:type="simple">SIO-BIC</abbrev> A7969, 29 segments, 13 pairs of elytra (Figure <xref ref-type="fig" rid="F6">6C, D</xref>). One juvenile paratype (<abbrev xmlns:xlink="http://www.w3.org/1999/xlink" content-type="institution" xlink:title="Scripps Institution of Oceanography Benthic Invertebrate Collection" id="ABBRID0EAWBG" xlink:type="simple">SIO-BIC</abbrev> A7971), 19 segments, eight pairs of elytra (identified by scars; elytra lost in sampling).</p><fig id="F6" position="float" orientation="portrait"><label>Figure 6.</label><caption><p>Micrographs of live <italic><tp:taxon-name><tp:taxon-name-part taxon-name-part-type="genus" reg="Thermiphione">Thermiphione</tp:taxon-name-part><tp:taxon-name-part taxon-name-part-type="species" reg="rapanui">rapanui</tp:taxon-name-part></tp:taxon-name></italic>, sp. n., holotype (<abbrev xmlns:xlink="http://www.w3.org/1999/xlink" content-type="institution" xlink:title="Scripps Institution of Oceanography Benthic Invertebrate Collection" id="ABBRID0EYWBG" xlink:type="simple">SIO-BIC</abbrev> A8557) and paratype (<abbrev xmlns:xlink="http://www.w3.org/1999/xlink" content-type="institution" xlink:title="Scripps Institution of Oceanography Benthic Invertebrate Collection" id="ABBRID0E4WBG" xlink:type="simple">SIO-BIC</abbrev> A7969). Scale bars in A–E represent 1 mm, and scale bars in F–H represent 0.5 mm. <bold>A</bold> Dorsal view of whole body, holotype <bold>B</bold> Ventral view of whole body with pharynx everted, holotype <bold>C</bold> Dorsal view of whole body, paratype <bold>D</bold> Ventral view of whole body, paratype <bold>E</bold> Dorsal view of anterior region with scales, holotype <bold>F</bold> Dorsal view of anterior region with 2 pairs of scales removed, holotype. Abbreviations as follows: <italic>tp</italic>, terminal papilla; <italic>p</italic>, palp; <italic>t</italic>, tentaculophore; <italic>e</italic>, elytrophore <bold>G</bold> Ventral view of anterior region with pharynx and jaws everted/visible, holotype. Abbreviations: <italic>dj</italic>, dorsal jaw; <italic>tp</italic>, terminal papilla; <italic>vj</italic>, ventral jaw <bold>H</bold> Dorsal view of anterior region, paratype. <italic>e</italic>, elytrophore; <italic>bp</italic>, prostomium (bilobed); <italic>mn</italic>, medial nodule.</p></caption><graphic xmlns:xlink="http://www.w3.org/1999/xlink" xlink:href="zookeys-779-089-g006.jpg" position="float" orientation="portrait" xlink:type="simple" id="oo_220877.jpg"/></fig><p>Pharynx everted anteriorly in holotype, with 9 pairs terminal papillae, and dorsal and ventral pairs of hook-shaped jaws (Figs <xref ref-type="fig" rid="F6">6E–G</xref>, <xref ref-type="fig" rid="F7">7A–C</xref>). Prostomium bilobed, slightly rounded; eyes lacking (Figure <xref ref-type="fig" rid="F6">6H</xref>). Dorsal small circular medial nodules on segments 4 (1), and 5–8 (2 per segment) (Figure <xref ref-type="fig" rid="F6">6H</xref>). Lateral and median antennae lacking (Figs <xref ref-type="fig" rid="F6">6F–H</xref>, <xref ref-type="fig" rid="F7">7A–C</xref>). Pair of smooth palps, longer than pair of tentaculophores plus enlarged anterior cirri (tentacular cirri) (Figs <xref ref-type="fig" rid="F6">6F</xref>, <xref ref-type="fig" rid="F7">7A–B, D</xref>). Tentaculophores extending laterally to prostomium (Figs <xref ref-type="fig" rid="F6">6F</xref>, <xref ref-type="fig" rid="F7">7A–B, D</xref>), each with single acicula and very thin, short capillary chaetae on inner side. Enlarged anterior cirri, dorsal cirri, and ventral cirri with papillae (Figure <xref ref-type="fig" rid="F7">7</xref>). Buccal cirri on segment 2, also papillate, appearing larger than <!--PageBreak-->remaining ventral cirri (Figure <xref ref-type="fig" rid="F7">7C, E</xref>). Thirteen pairs of elytra covering dorsum and oval in shape, on segments 2, 4, 5, 7, 9, 11, 13, 15, 17, 19, 21, 23, 26 (Figure <xref ref-type="fig" rid="F8">8</xref>). First pair of elytra slightly compressed (Figure <xref ref-type="fig" rid="F8">8A</xref>); last pair much smaller in size and tapered at one end compared to other elytra (Figure <xref ref-type="fig" rid="F8">8B–C</xref>). Elytra covered completely by polygonal (generally hexagonal) areas enclosing areolae (Figure <xref ref-type="fig" rid="F8">8D–F</xref>). Thin, rounded marginal <!--PageBreak-->papillae covering lateral edges of elytra, sometimes sparsely extending towards posterior edges of elytra (Figure <xref ref-type="fig" rid="F8">8D-F</xref>). Remaining segments cirrigerous. Dorsal tubercles and dorsal cirri on segment 3, alternating on segments 6–29, with short, clavate papillae; anal cirri on segments 30, 31 (Figure <xref ref-type="fig" rid="F6">6B, D</xref>). Dorsal cirri long with short styles, usually extending to near tips of neurochaetae. Ventral cirri much shorter and smaller than dorsal cirri, present on segments 2–29 (Figure <xref ref-type="fig" rid="F7">7B–C, E</xref>). Anus dorsal; short ventral anal cirri similar to posterior dorsal cirri. Parapodia biramous (Figure <xref ref-type="fig" rid="F9">9</xref>), with short, subconical notopodia anterodorsal to larger neuropodia (Figure <xref ref-type="fig" rid="F9">9</xref>). Dense bundles of slender feathered notochaetae, shorter than neurochaetae (Figure <xref ref-type="fig" rid="F9">9F, H, J, L</xref>). Longer, simple, or slightly hooked neurochaetae, less dense but more numerous than notochaetae (Figure <xref ref-type="fig" rid="F9">9G, I, K</xref>). Upper neurochaetae generally longer than lower neurochaetae, with length of neurochaetae gradually decreasing towards dorsal and ventral edges (Figure <xref ref-type="fig" rid="F9">9</xref>).</p><p><italic>Variation.</italic> Paratypes vary in segment number from holotype and were observed with fewer bacterial filaments on elytra.</p><fig id="F7" position="float" orientation="portrait"><label>Figure 7.</label><caption><p>Micrographs of <italic><tp:taxon-name><tp:taxon-name-part taxon-name-part-type="genus" reg="Thermiphione">Thermiphione</tp:taxon-name-part><tp:taxon-name-part taxon-name-part-type="species" reg="rapanui">rapanui</tp:taxon-name-part></tp:taxon-name></italic> sp. n. holotype (<abbrev xmlns:xlink="http://www.w3.org/1999/xlink" content-type="institution" xlink:title="Scripps Institution of Oceanography Benthic Invertebrate Collection" id="ABBRID0EI3BG" xlink:type="simple">SIO-BIC</abbrev> A8557) and paratype (<abbrev xmlns:xlink="http://www.w3.org/1999/xlink" content-type="institution" xlink:title="Scripps Institution of Oceanography Benthic Invertebrate Collection" id="ABBRID0EN3BG" xlink:type="simple">SIO-BIC</abbrev> A7971), stained with Shirlastain-A. Scale bars in A–C represent 1 mm, and scale bars in D–E represent 0.25 mm. <bold>A</bold> Dorsal view of anterior with 2 pairs of scales removed, holotype <bold>B</bold> Ventral view of anterior showing palps tentaculophore and cirri, paratype. <bold>C</bold> Ventral view of anterior with pharynx everted and jaws visible, holotype <bold>D</bold> Magnified dorsal view of anterior right side, holotype. Abbreviations as follows: <italic>e</italic>, elytrophore; <italic>p</italic>, palp; <italic>t</italic>, tentaculophore; <italic>eac</italic>, enlarged anterior cirrus <bold>E</bold> Magnified ventral view of left anterior parapodia and ventral cirri on segments 2 and 3, holotype. Abbreviations: <italic>bc</italic>, buccal cirrus; <italic>vc</italic>, ventral cirrus.</p></caption><graphic xmlns:xlink="http://www.w3.org/1999/xlink" xlink:href="zookeys-779-089-g007.jpg" position="float" orientation="portrait" xlink:type="simple" id="oo_220878.jpg"/></fig><fig id="F8" position="float" orientation="portrait"><label>Figure 8.</label><caption><p>Interference contrast micrographs of <italic><tp:taxon-name><tp:taxon-name-part taxon-name-part-type="genus" reg="Thermiphione">Thermiphione</tp:taxon-name-part><tp:taxon-name-part taxon-name-part-type="species" reg="rapanui">rapanui</tp:taxon-name-part></tp:taxon-name></italic> sp. n elytra, paratype (<abbrev xmlns:xlink="http://www.w3.org/1999/xlink" content-type="institution" xlink:title="Scripps Institution of Oceanography Benthic Invertebrate Collection" id="ABBRID0EA5BG" xlink:type="simple">SIO-BIC</abbrev> A7969). Scale bars in A–C represent 1mm, and scale bars in D–F represent 0.1 mm. <bold>A</bold> Right elytron 1 <bold>B</bold> Right elytron 3 <bold>C</bold> Left elytron 13 <bold>D</bold> Right elytron 1 margin <bold>E</bold> Right elytron 3 margin <bold>F</bold> Left elytron 13 margin.</p></caption><graphic xmlns:xlink="http://www.w3.org/1999/xlink" xlink:href="zookeys-779-089-g008.jpg" position="float" orientation="portrait" xlink:type="simple" id="oo_220879.jpg"/></fig><fig id="F9" position="float" orientation="portrait"><label>Figure 9.</label><caption><p>Interference contrast micrographs of <italic><tp:taxon-name><tp:taxon-name-part taxon-name-part-type="genus" reg="Thermiphione">Thermiphione</tp:taxon-name-part><tp:taxon-name-part taxon-name-part-type="species" reg="rapanui">rapanui</tp:taxon-name-part></tp:taxon-name></italic> sp. n. parapodia, (paratype <abbrev xmlns:xlink="http://www.w3.org/1999/xlink" content-type="institution" xlink:title="Scripps Institution of Oceanography Benthic Invertebrate Collection" id="ABBRID0EJ6BG" xlink:type="simple">SIO-BIC</abbrev> A7969). Scale bars in A–D represent 0.5 mm, and scale bars in E–L represent 0.1 mm. <bold>A</bold> Right parapodium 1 <bold>B</bold> Right parapodium 2 <bold>C</bold> Right parapodium 13 <bold>D</bold> Right parapodium 25 <bold>E</bold> Enlarged view of ventral cirrus (parapodium 2) <bold>F</bold> Feathered notochaetae (parapodium 2) <bold>G</bold> Chaetae of parapodium 25 <bold>H</bold> Notochaetae of right parapodium 2. <bold>I</bold> Slightly hooked neurochaetae (right parapodium 25) <bold>J</bold> Feathered notochaetae of parapodium 25 <bold>K</bold> Simple neurochaetae (some slightly hooked) from right parapodium 13. <bold>L</bold> Feathered notochaetae from right parapodium 13.</p></caption><graphic xmlns:xlink="http://www.w3.org/1999/xlink" xlink:href="zookeys-779-089-g009.jpg" position="float" orientation="portrait" xlink:type="simple" id="oo_220880.jpg"/></fig></tp:treatment-sec><tp:treatment-sec sec-type="Genetic distance" id="SECID0EMAAI"><title>Genetic distance.</title><p>Paratype specimens from the 23°S sampling locality varied by two nucleotide bases from the holotype specimen, 37°S (Figure <xref ref-type="fig" rid="F4">4B</xref>). This genetic distance is so small that they are certainly all the same species. Unfortunately, our sampling was too limited for any analyses of connectivity.</p></tp:treatment-sec><tp:treatment-sec sec-type="etymology" id="SECID0EWAAI"><title>Etymology.</title><p><italic><tp:taxon-name><tp:taxon-name-part taxon-name-part-type="genus" reg="Thermiphione">Thermiphione</tp:taxon-name-part><tp:taxon-name-part taxon-name-part-type="species" reg="rapanui">rapanui</tp:taxon-name-part></tp:taxon-name></italic> sp. n. is named after the traditional Polynesian name for Easter Island (Rapa Nui), which lies near one of the paratype localities. Neither of the specimens from near Easter Island were chosen as the holotype as they were in poor condition.</p></tp:treatment-sec><tp:treatment-sec sec-type="remarks" id="SECID0EHBAI"><title>Remarks.</title><p><italic><tp:taxon-name><tp:taxon-name-part taxon-name-part-type="genus" reg="Thermiphione">Thermiphione</tp:taxon-name-part><tp:taxon-name-part taxon-name-part-type="species" reg="rapanui">rapanui</tp:taxon-name-part></tp:taxon-name></italic> sp. n. was collected from hydrothermal vents across 15 degrees of latitude, with the northernmost samples collected from the western flank of the Easter Microplate region at 23°S latitude, and the samples from further south collected on the East Pacific Rise at 37°S. The northernmost samples of <italic><tp:taxon-name><tp:taxon-name-part taxon-name-part-type="genus" reg="Thermiphione">Thermiphione</tp:taxon-name-part><tp:taxon-name-part taxon-name-part-type="species" reg="rapanui">rapanui</tp:taxon-name-part></tp:taxon-name></italic> sp. n. were collected from the same locality as samples of its sister taxon, <italic><tp:taxon-name><tp:taxon-name-part taxon-name-part-type="genus" reg="Thermiphione">T.</tp:taxon-name-part><tp:taxon-name-part taxon-name-part-type="species" reg="tufari">tufari</tp:taxon-name-part></tp:taxon-name></italic>, which previously has only been recorded from slightly further north at 21°30'S (<xref ref-type="bibr" rid="B10">Hartmann-Schröder 1992</xref>).</p><p><italic><tp:taxon-name><tp:taxon-name-part taxon-name-part-type="genus" reg="Thermiphione">Thermiphione</tp:taxon-name-part><tp:taxon-name-part taxon-name-part-type="species" reg="rapanui">rapanui</tp:taxon-name-part></tp:taxon-name></italic> sp. n. differs from its sister taxon <italic><tp:taxon-name><tp:taxon-name-part taxon-name-part-type="genus" reg="Thermiphione">T.</tp:taxon-name-part><tp:taxon-name-part taxon-name-part-type="species" reg="tufari">tufari</tp:taxon-name-part></tp:taxon-name></italic> in that it has 13 pairs of elytra instead of 14 pairs of elytra and the last pair of elytra are on segment 26 instead of segment 27 (compare dorsal photos of each in Figs <xref ref-type="fig" rid="F6">6A</xref> and <xref ref-type="fig" rid="F5">5C</xref>, respectively). Like <italic><tp:taxon-name><tp:taxon-name-part taxon-name-part-type="genus" reg="Thermiphione">T.</tp:taxon-name-part><tp:taxon-name-part taxon-name-part-type="species" reg="tufari">tufari</tp:taxon-name-part></tp:taxon-name></italic>, the new species also has up to 31 segments (<xref ref-type="bibr" rid="B10">Hartmann-Schröder 1992</xref>). Both <italic><tp:taxon-name><tp:taxon-name-part taxon-name-part-type="genus" reg="Thermiphione">T.</tp:taxon-name-part><tp:taxon-name-part taxon-name-part-type="species" reg="tufari">tufari</tp:taxon-name-part></tp:taxon-name></italic> and <italic><tp:taxon-name><tp:taxon-name-part taxon-name-part-type="genus" reg="Thermiphione">T.</tp:taxon-name-part><tp:taxon-name-part taxon-name-part-type="species" reg="fijiensis">fijiensis</tp:taxon-name-part></tp:taxon-name></italic> (Figure <xref ref-type="fig" rid="F5">5A</xref>) have 14 pairs of elytra and 30–31 segments (Pettibone, 1986), so elytral number may be convergent (Figure <xref ref-type="fig" rid="F3">3</xref>). <italic><tp:taxon-name><tp:taxon-name-part taxon-name-part-type="genus" reg="Thermiphione">Thermiphione</tp:taxon-name-part></tp:taxon-name></italic> was erected by <xref ref-type="bibr" rid="B10">Hartmann-Schröder (1992)</xref> and distinguished from other <tp:taxon-name><tp:taxon-name-part taxon-name-part-type="family">Iphionidae</tp:taxon-name-part></tp:taxon-name> largely based on the presence of 14 pairs of elytra and 30–31 segments, but <italic><tp:taxon-name><tp:taxon-name-part taxon-name-part-type="genus" reg="Iphionella">Iphionella</tp:taxon-name-part><tp:taxon-name-part taxon-name-part-type="species" reg="risensis">risensis</tp:taxon-name-part></tp:taxon-name></italic> (Figure <xref ref-type="fig" rid="F5">5B</xref>), which nests within the <italic><tp:taxon-name><tp:taxon-name-part taxon-name-part-type="genus" reg="Thermiphione">Thermiphione</tp:taxon-name-part></tp:taxon-name></italic> (Figure <xref ref-type="fig" rid="F2">2</xref>), and <italic><tp:taxon-name><tp:taxon-name-part taxon-name-part-type="genus" reg="Thermiphione">Thermiphione</tp:taxon-name-part><tp:taxon-name-part taxon-name-part-type="species" reg="rapanui">rapanui</tp:taxon-name-part></tp:taxon-name></italic> sp. n. have 13 elytral pairs (<xref ref-type="bibr" rid="B19">Pettibone 1986</xref>). However, the two latter species differ in that <italic><tp:taxon-name><tp:taxon-name-part taxon-name-part-type="genus" reg="Iphionella">I.</tp:taxon-name-part><tp:taxon-name-part taxon-name-part-type="species" reg="risensis">risensis</tp:taxon-name-part></tp:taxon-name></italic> has 28–29 segments (<xref ref-type="bibr" rid="B19">Pettibone 1986</xref>) and <italic><tp:taxon-name><tp:taxon-name-part taxon-name-part-type="genus" reg="Thermiphione">T.</tp:taxon-name-part><tp:taxon-name-part taxon-name-part-type="species" reg="rapanui">rapanui</tp:taxon-name-part></tp:taxon-name></italic> sp. n. has 29–31 segments. <italic><tp:taxon-name><tp:taxon-name-part taxon-name-part-type="genus" reg="Thermiphione">T.</tp:taxon-name-part><tp:taxon-name-part taxon-name-part-type="species" reg="rapanui">rapanui</tp:taxon-name-part></tp:taxon-name></italic> sp. n. also differs from <italic><tp:taxon-name><tp:taxon-name-part taxon-name-part-type="genus" reg="Iphionella">I.</tp:taxon-name-part><tp:taxon-name-part taxon-name-part-type="species" reg="risensis">risensis</tp:taxon-name-part></tp:taxon-name></italic> in the presence of medial nodules on segments 6–8 in <italic><tp:taxon-name><tp:taxon-name-part taxon-name-part-type="genus" reg="Thermiphione">T.</tp:taxon-name-part><tp:taxon-name-part taxon-name-part-type="species" reg="rapanui">rapanui</tp:taxon-name-part></tp:taxon-name></italic> sp. n., which are absent on these segments in <italic><tp:taxon-name><tp:taxon-name-part taxon-name-part-type="genus" reg="Iphionella">I.</tp:taxon-name-part><tp:taxon-name-part taxon-name-part-type="species" reg="risensis">risensis</tp:taxon-name-part></tp:taxon-name></italic> (<xref ref-type="bibr" rid="B19">Pettibone 1986</xref>).</p><!--PageBreak--><!--PageBreak--></tp:treatment-sec><tp:treatment-sec><!--Section generated to contain objects referenced in tp:taxon-treatment.--><fig id="F4" position="float" orientation="portrait"><label>Figure 4.</label><caption><p>Haplotype networks from COI data: <bold>A</bold><italic><tp:taxon-name><tp:taxon-name-part taxon-name-part-type="genus" reg="Thermiphione">Thermiphione</tp:taxon-name-part><tp:taxon-name-part taxon-name-part-type="species" reg="fijiensis">fijiensis</tp:taxon-name-part></tp:taxon-name></italic> network includes two sequences from specimens from the Lau Back-Arc Basin (black), and one from the type locality in Fiji (grey) <bold>B</bold><italic><tp:taxon-name><tp:taxon-name-part taxon-name-part-type="genus" reg="Thermiphione">Thermiphione</tp:taxon-name-part><tp:taxon-name-part taxon-name-part-type="species" reg="rapanui">rapanui</tp:taxon-name-part></tp:taxon-name></italic> sp. n. network includes two sequences from 23°S (black) and two from 37°S (grey).</p></caption><graphic xmlns:xlink="http://www.w3.org/1999/xlink" xlink:href="zookeys-779-089-g004.jpg" position="float" orientation="portrait" xlink:type="simple" id="oo_220875.jpg"/></fig><fig id="F5" position="float" orientation="portrait"><label>Figure 5.</label><caption><p>Dorsal and ventral micrographs of species in <italic><tp:taxon-name><tp:taxon-name-part taxon-name-part-type="genus" reg="Thermiphione">Thermiphione</tp:taxon-name-part></tp:taxon-name></italic>. Scale bars represent 5 mm. <bold>A</bold><italic><tp:taxon-name><tp:taxon-name-part taxon-name-part-type="genus" reg="Thermiphione">Thermiphione</tp:taxon-name-part><tp:taxon-name-part taxon-name-part-type="species" reg="fijiensis">fijiensis</tp:taxon-name-part></tp:taxon-name></italic> (<abbrev xmlns:xlink="http://www.w3.org/1999/xlink" content-type="institution" xlink:title="Scripps Institution of Oceanography Benthic Invertebrate Collection" id="ABBRID0EKOBG" xlink:type="simple">SIO-BIC</abbrev> A7975), dorsal <bold>B</bold><italic><tp:taxon-name><tp:taxon-name-part taxon-name-part-type="genus" reg="Thermiphione">Thermiphione</tp:taxon-name-part><tp:taxon-name-part taxon-name-part-type="species" reg="risensis">risensis</tp:taxon-name-part></tp:taxon-name></italic> (<abbrev xmlns:xlink="http://www.w3.org/1999/xlink" content-type="institution" xlink:title="Scripps Institution of Oceanography Benthic Invertebrate Collection" id="ABBRID0E3OBG" xlink:type="simple">SIO-BIC</abbrev> A6326, was <italic><tp:taxon-name><tp:taxon-name-part taxon-name-part-type="genus" reg="Iphionella">Iphionella</tp:taxon-name-part><tp:taxon-name-part taxon-name-part-type="species" reg="risensis">risensis</tp:taxon-name-part></tp:taxon-name></italic>), dorsal <bold>C</bold><italic><tp:taxon-name><tp:taxon-name-part taxon-name-part-type="genus" reg="Thermiphione">Thermiphione</tp:taxon-name-part><tp:taxon-name-part taxon-name-part-type="species" reg="tufari">tufari</tp:taxon-name-part></tp:taxon-name></italic> (<abbrev xmlns:xlink="http://www.w3.org/1999/xlink" content-type="institution" xlink:title="Scripps Institution of Oceanography Benthic Invertebrate Collection" id="ABBRID0EZPBG" xlink:type="simple">SIO-BIC</abbrev> A7973), dorsal <bold>D</bold><italic><tp:taxon-name><tp:taxon-name-part taxon-name-part-type="genus" reg="Thermiphione">Thermiphione</tp:taxon-name-part><tp:taxon-name-part taxon-name-part-type="species" reg="fijiensis">fijiensis</tp:taxon-name-part></tp:taxon-name></italic> (<abbrev xmlns:xlink="http://www.w3.org/1999/xlink" content-type="institution" xlink:title="Scripps Institution of Oceanography Benthic Invertebrate Collection" id="ABBRID0ELQBG" xlink:type="simple">SIO-BIC</abbrev> A7975), ventral <bold>E</bold><italic><tp:taxon-name><tp:taxon-name-part taxon-name-part-type="genus" reg="Thermiphione">Thermiphione</tp:taxon-name-part><tp:taxon-name-part taxon-name-part-type="species" reg="risensis">risensis</tp:taxon-name-part></tp:taxon-name></italic> (<abbrev xmlns:xlink="http://www.w3.org/1999/xlink" content-type="institution" xlink:title="Scripps Institution of Oceanography Benthic Invertebrate Collection" id="ABBRID0E4QBG" xlink:type="simple">SIO-BIC</abbrev> A6326), ventral.</p></caption><graphic xmlns:xlink="http://www.w3.org/1999/xlink" xlink:href="zookeys-779-089-g005.jpg" position="float" orientation="portrait" xlink:type="simple" id="oo_220876.jpg"/></fig><fig id="F3" position="float" orientation="portrait"><label>Figure 3.</label><caption><p>Most parsimonious reconstructions of four traits mapped onto the molecular phylogeny (complete dataset). <bold>A</bold> Elytral pairs <bold>B</bold> Eyes <bold>C</bold> Palps <bold>D</bold> Lateral antennae.</p></caption><graphic xmlns:xlink="http://www.w3.org/1999/xlink" xlink:href="zookeys-779-089-g003.jpg" position="float" orientation="portrait" xlink:type="simple" id="oo_220874.jpg"/></fig><fig id="F2" position="float" orientation="portrait"><label>Figure 2.</label><caption><p>Maximum likelihood tree of the combined analysis from four genes (28S, 18S, 16S, COI) aligned with MAFFT and then concatenated (No Gblocks). Numbers above nodes are bootstrap support percentages from RAxML and Maximum Parsimony analyses (separated by slashes), followed by Bayesian posterior probabilities from the complete dataset alignment (no Gblocks) and below nodes from Gblocks. Support values of 95% or greater for all analyses are indicated by stars.</p></caption><graphic xmlns:xlink="http://www.w3.org/1999/xlink" xlink:href="zookeys-779-089-g002.jpg" position="float" orientation="portrait" xlink:type="simple" id="oo_220873.jpg"/></fig></tp:treatment-sec><ref-list><ref id="B10"><mixed-citation xmlns:xlink="http://www.w3.org/1999/xlink" xlink:type="simple"><person-group><name name-style="western"><surname>Hartmann-Schröder</surname><given-names>G</given-names></name></person-group> (<year>1992</year>) <article-title>Zur Polychaetenfauna in rezenten hydrothermalen Komplexmassivsulfiderzen (“Schwarze Raucher”) am Ostpazifischen Rucken bei 21°30'S.</article-title><source>Helgolander Meeresuntersuchungen</source><volume>46</volume>: <fpage>389</fpage>–<lpage>403</lpage>. <ext-link xlink:type="simple" ext-link-type="doi" xlink:href="10.1007/BF02367206">https://doi.org/10.1007/BF02367206</ext-link></mixed-citation></ref><ref id="B19"><mixed-citation xmlns:xlink="http://www.w3.org/1999/xlink" xlink:type="simple"><person-group><name name-style="western"><surname>Pettibone</surname><given-names>MH</given-names></name></person-group> (<year>1986</year>) <article-title>Review of the <tp:taxon-name><tp:taxon-name-part taxon-name-part-type="subfamily">Iphioninae</tp:taxon-name-part></tp:taxon-name> (<tp:taxon-name><tp:taxon-name-part taxon-name-part-type="class">Polychaeta</tp:taxon-name-part></tp:taxon-name>: <tp:taxon-name><tp:taxon-name-part taxon-name-part-type="family">Polynoidae</tp:taxon-name-part></tp:taxon-name>) and revision of <italic><tp:taxon-name><tp:taxon-name-part taxon-name-part-type="genus">Iphione</tp:taxon-name-part><tp:taxon-name-part taxon-name-part-type="species">cimex</tp:taxon-name-part></tp:taxon-name></italic> Quatrefages, <italic><tp:taxon-name><tp:taxon-name-part taxon-name-part-type="genus">Gattyana</tp:taxon-name-part><tp:taxon-name-part taxon-name-part-type="species">deludens</tp:taxon-name-part></tp:taxon-name></italic> Fauvel, and <italic><tp:taxon-name><tp:taxon-name-part taxon-name-part-type="genus">Harmothoe</tp:taxon-name-part><tp:taxon-name-part taxon-name-part-type="species">iphionelloides</tp:taxon-name-part></tp:taxon-name></italic> Johnson (<tp:taxon-name><tp:taxon-name-part taxon-name-part-type="subfamily">Harmothoinae</tp:taxon-name-part></tp:taxon-name>).</article-title><source>Smithsonian Contribution to Zoology</source><volume>428</volume>: <fpage>1</fpage>–<lpage>43</lpage>. <ext-link xlink:type="simple" ext-link-type="doi" xlink:href="10.5479/si.00810282.428">https://doi.org/10.5479/si.00810282.428</ext-link></mixed-citation></ref></ref-list></tp:taxon-treatment>
